# Supplementary material for: BMP2 promotes lung adenocarcinoma metastasis through BMP receptor 2-mediated SMAD1/5 activation
Source: Sci Rep. 2022 Sep 29;12:16310. doi: 10.1038/s41598-022-20788-2 (PMC9522928; doi:10.1038/s41598-022-20788-2)
Supplement: Supplementary file 2 — Supplementary Information 2. [file 41598_2022_20788_MOESM2_ESM.xlsx]

## Sheet: 工作表1
Supplementary Table 1 Statistical analyses of age, gender, smoking, TNM stage, and lymph nodes metastases between high BMP2 group and low BMP2 group
		BMP2 low (n=15)	BMP2 high (n=79)	p-value
Age	median (range)	64 (49~80)	63 (36~87)	0.5752
Gender	M	5	40	0.2189
	F	10	39
Smoking	Yes	2	21	0.2739
	No	13	58
Stage (I/II/III/IV)	Stage I (%)	5 (33.3%)	19 (24%)	0.6739
	Stage II (%)	4 (26.6%)	29 (36.7%)
	Stage III (%)	4 (26.6%)	31 (39.3%)
	Stage IV (%)	2 (13.5%)	0
LAP metastasis	Yes (%)	4 (26%)	47 (60%)	0.0193
	No (%)	11 (73%)	32 (40%)
